# Supplementary material for: Amyloid and Tau Protein Concentrations in Children with Meningitis and Encephalitis
Source: Viruses. 2022 Mar 30;14(4):725. doi: 10.3390/v14040725 (PMC9027807; doi:10.3390/v14040725)
Supplement: Supplementary file 1 [file viruses-14-00725-s001.zip]

Archive with 1 entries (1 files):
- viruses-1616385-supplementary.pdf
